# Supplementary material for: FastClone is a probabilistic tool for deconvoluting tumor heterogeneity in bulk-sequencing samples
Source: Nat Commun. 2020 Sep 8;11:4469. doi: 10.1038/s41467-020-18169-2 (PMC7478963; doi:10.1038/s41467-020-18169-2)
Supplement: Supplementary file 4 — Supplementary Software 1 [file 41467_2020_18169_MOESM4_ESM.zip]

Archive with 42 entries (38 files):
- FastClone_GuanLab-master/
- FastClone_GuanLab-master/.gitignore
- FastClone_GuanLab-master/.gitlab-ci.yml
- FastClone_GuanLab-master/LICENSE.txt
- FastClone_GuanLab-master/README.md
- FastClone_GuanLab-master/example_phylogeny.png
- FastClone_GuanLab-master/fastclone/
- FastClone_GuanLab-master/fastclone/__init__.py
- FastClone_GuanLab-master/fastclone/__main__.py
- FastClone_GuanLab-master/fastclone/loaders.py
- FastClone_GuanLab-master/fastclone/phylogeny.py
- FastClone_GuanLab-master/fastclone/subclone.py
- FastClone_GuanLab-master/original_competition_code/
- FastClone_GuanLab-master/original_competition_code/SMCScoring.py
- FastClone_GuanLab-master/original_competition_code/SMCScoring.pyc
- FastClone_GuanLab-master/original_competition_code/a.py
- FastClone_GuanLab-master/original_competition_code/b_fall.py
- FastClone_GuanLab-master/original_competition_code/evaluator_yg.py
- FastClone_GuanLab-master/original_competition_code/guess.py
- FastClone_GuanLab-master/original_competition_code/het_utils.py
- FastClone_GuanLab-master/original_competition_code/het_utils.pyc
- FastClone_GuanLab-master/original_competition_code/main.py
- FastClone_GuanLab-master/original_competition_code/metric_behavior.py
- FastClone_GuanLab-master/original_competition_code/metric_behavior.pyc
- FastClone_GuanLab-master/original_competition_code/sanity_check.py
- FastClone_GuanLab-master/original_competition_code/sc1a.py
- FastClone_GuanLab-master/original_competition_code/sc1a.pyc
- FastClone_GuanLab-master/original_competition_code/sc1b.py
- FastClone_GuanLab-master/original_competition_code/sc1b.pyc
- FastClone_GuanLab-master/original_competition_code/sc1c.py
- FastClone_GuanLab-master/original_competition_code/sc1c.pyc
- FastClone_GuanLab-master/original_competition_code/sc2ab.py
- FastClone_GuanLab-master/original_competition_code/sc2ab.pyc
- FastClone_GuanLab-master/original_competition_code/sc3ab.py
- FastClone_GuanLab-master/original_competition_code/sc3ab.pyc
- FastClone_GuanLab-master/original_competition_code/sc3ab_final.py
- FastClone_GuanLab-master/original_competition_code/tmp.py
- FastClone_GuanLab-master/recipe/
- FastClone_GuanLab-master/recipe/meta.yaml
- FastClone_GuanLab-master/setup.cfg
- FastClone_GuanLab-master/setup.py
- FastClone_GuanLab-master/t1.tsv
