# Supplementary material for: FastClone is a probabilistic tool for deconvoluting tumor heterogeneity in bulk-sequencing samples
Source: Nat Commun. 2020 Sep 8;11:4469. doi: 10.1038/s41467-020-18169-2 (PMC7478963; doi:10.1038/s41467-020-18169-2)
Supplement: Supplementary file 4 — Supplementary Software 1 [file 41467_2020_18169_MOESM4_ESM.zip › FastClone_GuanLab-master/original_competition_code/sanity_check.py]

import sys,re

MUT=open(sys.argv[1],'r')
TRUTH=open(sys.argv[2],'r')
PRED=open(sys.argv[3],'r')

line=MUT.readline()
while (re.match('^##',line) is not None):
	line=MUT.readline()
	pass

for line in MUT:
	line=line.rstrip()	
	pred=PRED.readline()
	pred=pred.rstrip()
	if (re.search('True',line) is not None):
		line1=TRUTH.readline()
		line1=line1.rstrip()
		print (pred,line1,line)
