# Supplementary material for: FastClone is a probabilistic tool for deconvoluting tumor heterogeneity in bulk-sequencing samples
Source: Nat Commun. 2020 Sep 8;11:4469. doi: 10.1038/s41467-020-18169-2 (PMC7478963; doi:10.1038/s41467-020-18169-2)
Supplement: Supplementary file 4 — Supplementary Software 1 [file 41467_2020_18169_MOESM4_ESM.zip › FastClone_GuanLab-master/original_competition_code/sc2ab.py]

## yuanfang
import het_utils as het
import re
import copy
import scipy
import scipy.stats as stats
import numpy as np

def cal_2A_MUT_top(FILE_MUT,FILE_BAT,cluster_freq,cut,peak,rho):
	## the sd function may need to re-peak
	sd=het.sd_single_largestc(FILE_MUT,FILE_BAT,cluster_freq,cut,rho)
	print('this is the standard deviation:')
	print(sd)
	(array)=het.record_allcorrect_cnv_region(FILE_BAT)
	## assign each snp to a cluster
	n_total=len(cluster_freq)
	print(cluster_freq)
	print(cut)
	print(n_total)
	## find all false snps >0.5
	all_result=[]
	all_result_by_cluster=[]

	MUT=open(FILE_MUT,'r')
	line = MUT.readline()
	while (re.search('^##', line) is not None):
		line=MUT.readline()
		pass
	line=line.rstrip()
	title = line.split("\t")
	i_tmp=0
	for line in MUT:
		line=line.rstrip()
		table=line.split("\t")
		i=0
		dict={}
		for the_header in title:
			val=table[i]
			dict[the_header]=val
			i=i+1
		tumor=dict['tumor'].split(':')
		tumor_ratio=float(tumor[4])
		pos=int(dict['POS'])
		
		max_entropy_by_cluster=[0.000001]*n_total
		if ((dict['#CHROM']=='X') or(dict['#CHROM']=='Y')):
			# suppose no CNV on X
			ratio1=tumor_ratio/2
			ratio2=tumor_ratio/2
			ratio3=tumor_ratio/2
			a=[ratio1,ratio2,ratio3]
			max_entropy=0
			for the_ratio in a:
				i=0
				while (i<n_total):
					value=float(stats.norm.cdf(the_ratio,cluster_freq[i],sd))
					if (value>0.5):
						value=1-value

					value=value*peak[i]
					if (value>max_entropy):
						max_entropy=value
						cluster_id_tmp=i
					if (value>max_entropy_by_cluster[i]):
						max_entropy_by_cluster[i]=value
					i+=1

			#cluster_id_final=n_total-cluster_id_tmp
		else:
			array_list=array[int(dict['#CHROM'])].split("\t")
			max_entropy=0;
			for member_list in array_list:
				tmp=[]
				if (member_list == ''):
					tmp.append(0)
					tmp.append(1000000000)
					tmp.append(1)
					tmp.append(1)
					tmp.append(1)
					tmp.append('NA')
				else:
					
					tmp=member_list.split('_')
					if (n_total<3):
						if (tmp[5] == 'NA'):
							pass
						else:
							tmp[5]='NA'
							tmp[4]=1
							tmp[3]=1
							tmp[2]=1
				if ((pos>int(tmp[0])) and (pos<int(tmp[1]))):
					## status when there is only one state:
					if (tmp[5] == 'NA'):
						## cnv is before the snp, this condition can either be the biggest clone or smaller clone
						up=2*(1-rho)+rho*(int(tmp[2])+int(tmp[3]));
						ratio1=tumor_ratio*up/2	
					
						## snp is before the cnv, this condition can only be the biggest clone 
						#(ratio2 and ratio3 comparing to parent clone only
						if (int(tmp[2])!=0):
							up=2*(1-rho)+rho*(int(tmp[2])+int(tmp[3]));
							ratio2=tumor_ratio*up/(int(tmp[2]))/2
						else:
							up=2*(1-rho)+rho*(int(tmp[2])+int(tmp[3]));
							ratio2=tumor_ratio*up/(int(tmp[3]))/2

						if (int(tmp[3])!=0):
							up=2*(1-rho)+rho*(int(tmp[2])+int(tmp[3]));
							ratio3=tumor_ratio*up/(int(tmp[3]))/2
						else:
							up=2*(1-rho)+rho*(int(tmp[2])+int(tmp[3]));
							ratio3=tumor_ratio*up/(int(tmp[2]))/2
						prior1=float(tmp[4]);

						# for cnv before snp compared to all possible clones
						a=[ratio1]
						for the_ratio in a:
							i=0
							while (i<n_total):
								value=float(stats.norm.cdf(the_ratio,cluster_freq[i],sd))
								if (value>0.5):
									value=1-value

							#	value=value*float(prior1)
								value=value*peak[i]
								if (value>max_entropy):
									max_entropy=value
									cluster_id_tmp=i
								if (value>max_entropy_by_cluster[i]):
									max_entropy_by_cluster[i]=value
								i+=1
						# for cnv after snp, compared to only the parent clone
						a=[ratio1,ratio2,ratio3]
						for the_ratio in a:
							i=n_total-1
							value=float(stats.norm.cdf(the_ratio,cluster_freq[i],sd))
							if (value>0.5):
								value=1-value
							#value=value*float(prior1)
							value=value*peak[i]

							if (value>max_entropy):
								max_entropy=value
								cluster_id_tmp=i
							if (value>max_entropy_by_cluster[i]):
								max_entropy_by_cluster[i]=value

			#			cluster_id_final=n_total-cluster_id_tmp

					### two state condition: 
					else:
						#three condistions: 1) cluster frequency > cnv proportion*rho; 2) cluster frequency <cnv proportion*rho; 3) (cnv frequency*rho+cluster frequency)<rho (double branch situation)
						tmp[2]=int(tmp[2])
						tmp[3]=int(tmp[3])
						tmp[5]=int(tmp[5])
						tmp[6]=int(tmp[6])
						if ((int(tmp[2])==1)and(int(tmp[3])==1)):
							prior=float(tmp[7])
							if (tmp[5]>tmp[6]):
								major=tmp[5]
								minor=tmp[6]
							else:
								major=tmp[6]
								minor=tmp[5]

						elif ((tmp[5]==1)and(tmp[6]==1)):
							prior=float(tmp[4])
							if (tmp[2]>tmp[3]):
								major=tmp[2]
								minor=tmp[3]
							else:
								major=tmp[3]
								minor=tmp[2]
					
						elif ((tmp[2]+tmp[3])==2):
							prior=float(tmp[7])
							if (tmp[5]>tmp[6]):
								major=tmp[5]
								minor=tmp[6]
							else:
								major=tmp[6]
								minor=tmp[5]
							
						elif ((tmp[5]+tmp[6])==2):
							prior=float(tmp[4])
							if (tmp[2]>tmp[3]):
								major=tmp[2]
								minor=tmp[3]
							else:
								major=tmp[3]
								minor=tmp[2]

						else:
							prior=float(tmp[7])
							if (tmp[5]>tmp[6]):
								major=tmp[5]
								minor=tmp[6]
							else:
								major=tmp[6]
								minor=tmp[5]
						

						cr=rho*prior
						
						major=int(major)
						minor=int(minor)
						up=2*(1-rho)+2*rho*(1-prior)+rho*prior*(major+minor);

						#1 only need to compare to the large frequencies
						# find cr with maj
						ratio1=(tumor_ratio*up-cr*major+cr)/2
						# find cr with min
						ratio2=(tumor_ratio*up-cr*minor+cr)/2
						a=[ratio1,ratio2]
						for the_ratio in a:
							if (the_ratio>cr):
								i=0
								while (i<n_total):
									if (cluster_freq[i]>cr):
										value=float(stats.norm.cdf(the_ratio,cluster_freq[i],sd))
										if (value>0.5):
											value=1-value

										value=value*peak[i]
										if (value>max_entropy):
											max_entropy=value
											cluster_id_tmp=i
										if (value>max_entropy_by_cluster[i]):
											max_entropy_by_cluster[i]=value
									i+=1

	
						## compare to the smaller frequencies
						ratio=(tumor_ratio*up)/2
						the_ratio=ratio
						## plus the condition that cr and snv are on different branches
						if ((the_ratio<cr) or ((the_ratio+cr)<rho)):
							i=0
							while (i<n_total):
								if (cluster_freq[i]<cr):
									value=float(stats.norm.cdf(the_ratio,cluster_freq[i],sd))
									if (value>0.5):
										value=1-value

									value=value*peak[i]

									if (value>max_entropy):
										max_entropy=value
										cluster_id_tmp=i
									if (value>max_entropy_by_cluster[i]):
										max_entropy_by_cluster[i]=value
								i+=1
						

		cluster_id_final=n_total-cluster_id_tmp
		all_result.append(cluster_id_final)
		all_result_by_cluster.append([])
		sum_cluster=0
		i=0
		while (i<n_total):
			sum_cluster+=max_entropy_by_cluster[i]
			i+=1
		i=0
		while (i<n_total):
			val=max_entropy_by_cluster[i]/sum_cluster
			all_result_by_cluster[i_tmp].append(val)
			i+=1
		i_tmp+=1
	
	a=len(all_result)
	all_result_copy=copy.copy(all_result)
	
	all_result_by_cluster=np.asarray(all_result_by_cluster)
	all_result_by_cluster_T=all_result_by_cluster.T

	result_2b=open('2B.txt','wb')
	k=0
	for i in all_result_by_cluster:
		val=i.dot(all_result_by_cluster_T)
		val[k]=1
		val= np.asmatrix(val)
		np.savetxt(result_2b, val, fmt="%0.4f", delimiter="\t")
		k+=1

	result_2b.close()

	print('sanitycheck')
	return(all_result,a,all_result_by_cluster)
