# Supplementary material for: FastClone is a probabilistic tool for deconvoluting tumor heterogeneity in bulk-sequencing samples
Source: Nat Commun. 2020 Sep 8;11:4469. doi: 10.1038/s41467-020-18169-2 (PMC7478963; doi:10.1038/s41467-020-18169-2)
Supplement: Supplementary file 4 — Supplementary Software 1 [file 41467_2020_18169_MOESM4_ESM.zip › FastClone_GuanLab-master/recipe/meta.yaml]

{% set name = "fastclone" %}
{% set version = "2019.1" %}

package:
  name: {{ name }}
  version: {{ version }}

source:
  path: ../

build:
  noarch: python
  number: 1
  script: 'python -m pip install . --no-deps -vv'

requirements:
  host:
    - python
    - pip
    # - pytest-runner
  run:
    - python >=3.5
    - fire
    - logbook
    - pandas
    - scikit-learn

# test:
#   requires:
#     - pytest
#     - pytest-datadir
#   commands:
#     - pytest --verbose --pyargs {{ name }}

about:
  home: http://github.com/guanlab/{{ name }}
  license: GPL-3.0+
  license_family: GPL
  license_file: LICENSE.txt
  summary: 'An inference tool for tumour subclonal composition'
  description: |
    FastClone is an ultra-fast inference algorithm to estimate subclonal
    composition.
  dev_url: https://github.com/guanlab/{{ name }}
