# Supplementary material for: FastClone is a probabilistic tool for deconvoluting tumor heterogeneity in bulk-sequencing samples
Source: Nat Commun. 2020 Sep 8;11:4469. doi: 10.1038/s41467-020-18169-2 (PMC7478963; doi:10.1038/s41467-020-18169-2)
Supplement: Supplementary file 4 — Supplementary Software 1 [file 41467_2020_18169_MOESM4_ESM.zip › FastClone_GuanLab-master/setup.cfg]

[aliases]
test = pytest

[tool:pytest]
addopts = --verbose --pyargs fastclone
